# Supplementary material for: Is there a relation between pre-sarcopenia, sarcopenia, cachexia and osteoporosis in patients with ankylosing spondylitis?
Source: BMC Musculoskelet Disord. 2016 Jul 11;17:268. doi: 10.1186/s12891-016-1155-z (PMC4940725; doi:10.1186/s12891-016-1155-z)
Supplement: Additional file 1: — SPA cachexie Hommes &T anonym. (XLSX 544 kb) [file 12891_2016_1155_MOESM1_ESM.xlsx]

## Sheet: Sheet1
Malade	AppariéON	NumE	PATNFA	DUREEATNa	DEVOLU	FA	FP	FE	FEXTRA	T	P	MG	MM	SEXE	AGE	IMG	IMM	PMG	DMORL	DMOCF	DMORLT	DMOCFT	ACTIPH	SED	SPAM	SPAMI	SPP	DP	VS	HLAB27	BASMI	BASFI	BASDAI	BASG	SASSS	CC	PO	MNAT	DFM	TGUG	PT	OP	OPMS	LVAON	FV	D4	D5	D6	D7
1	1	8	1	0.5	11	1	1	0	1	1.67	87	46.872	36.558	0	43	16.81	13.11	43.8	0.949	0.721	-2	-2.4	1	1	0	0	0	#NULL!	#NULL!	#NULL!	5	61	54	5	5	48	105	0	#NULL!	#NULL!	28	0	1	1	0	#NULL!	0	0	0
1	1	13	1	5	7	1	0	1	0	1.75	76	27.604	46.604	0	33	9.01	15.15	37.3	1.033	0.987	-1.3	-0.4	0	0	0	0	0	#NULL!	32	#NULL!	1	50	39	4	5	50	96	0	1	0	28	0	1	1	0	#NULL!	#NULL!	0	0
1	1	18	1	2	7	1	1	1	0	1.7	65	19.865	42.068	0	38	6.87	14.56	32.1	1.138	0.748	-0.4	-2.2	1	0	0	1	0	#NULL!	#NULL!	#NULL!	3	13	4	2.5	#NULL!	44	94	0	1	0	26	0	1	1	1	#NULL!	#NULL!	0	0
1	1	20	1	7	12	1	1	1	0	1.55	84	31.466	49.97	0	43	10.15	16.12	38.6	1.183	0.836	-0.2	-1.5	0	0	0	0	0	#NULL!	#NULL!	1	6	79	71	7	16	51	116	0	1	0	33	0	1	1	1	0	0	0	0
1	1	24	1	3	13	1	0	1	0	1.85	65	6.026	54.834	0	34	1.753	16.022	9.9	1.212	1.004	0.2	-0.2	1	0	1	0	0	#NULL!	11	#NULL!	1	0	6	2.5	#NULL!	46	74	0	0	0	24.5	0	0	1	0	#NULL!	0	0	0
1	1	30	1	1	3	1	1	1	0	1.71	75	27.701	45.646	0	50	9.49	15.63	37.8	1.375	0.962	1.5	-0.6	1	0	1	0	0	3	12	#NULL!	4	58	64	6.5	#NULL!	50	100	0	1	0	29	1	2	1	0	#NULL!	#NULL!	0	0
1	1	34	1	0.5	7	1	0	1	3	1.74	63	17.345	42.677	0	36	5.7289	14.096	28.9	1.11	0.934	-0.4	-0.8	1	1	0	0	0	#NULL!	46	#NULL!	3	83	86	9	#NULL!	44	88	0	1	0	28	0	0	1	0	#NULL!	#NULL!	#NULL!	0
1	1	37	1	#NULL!	22	1	1	0	0	1.68	75	30.785	42.516	0	34	10.907	15.063	42	1.059	0.855	1.1	-1.4	0	0	0	0	0	#NULL!	55	1	6	81	62	10	11	49	93	0	1	1	31	0	1	1	0	#NULL!	#NULL!	#NULL!	#NULL!
1	1	38	1	#NULL!	22	1	#NULL!	#NULL!	#NULL!	1.71	72	21.473	47.015	0	47	7.343	16.078	31.4	1.53	1.216	2.8	1.4	1	0	0	1	0	#NULL!	#NULL!	#NULL!	0	0	0	0	#NULL!	52	95	0	1	0	28	0	0	1	0	#NULL!	#NULL!	#NULL!	0
1	1	41	1	4	18	1	1	1	1	1.72	79	28.63	47.428	0	53	9.677	16.031	37.6	0.967	0.855	-1.9	-1.4	0	0	0	0	0	#NULL!	#NULL!	#NULL!	0	50	4	3.5	4	48	101	0	1	0	29	0	1	1	0	#NULL!	0	0	0
1	1	42	1	0.25	7	1	1	1	#NULL!	1.72	94	27.134	63.785	0	48	9.171	21.56	29.8	1.145	1.049	-0.4	0.1	1	0	0	1	0	#NULL!	#NULL!	#NULL!	0	0	0	0	0	56	108	0	#NULL!	0	35	0	0	1	0	#NULL!	#NULL!	0	0
1	1	43	1	2	13	1	1	0	0	1.84	89	22.879	52.665	0	46	6.757	15.555	30.3	1.239	#NULL!	0.4	-1	1	0	1	0	0	#NULL!	16	0	3	37	48	6	#NULL!	53	89	0	#NULL!	#NULL!	28	0	1	0	#NULL!	#NULL!	#NULL!	#NULL!	#NULL!
1	1	45	1	3	5	1	1	1	0	1.72	79	21.529	56.187	0	34	7.27	18.982	27.7	1.272	1.126	0.7	0.7	1	0	0	1	0	3	#NULL!	#NULL!	0	0	0	0	8	51	96	0	0	0	30.5	0	0	1	0	#NULL!	#NULL!	0	0
1	1	49	1	1	6	1	1	0	0	1.75	106	46.793	56.584	0	30	15.3	18.49	45.3	1.12	0.901	-0.6	-1	1	1	0	0	0	#NULL!	21	1	8	58	60	7.5	#NULL!	45	117	0	1	0	36	0	1	0	0	#NULL!	#NULL!	0	0
1	1	50	1	3	7	1	1	0	1	1.68	77	29.354	46.297	0	37	10.41	14.42	38.8	1.08	1.1	-0.9	0.5	1	0	1	0	0	3	2	#NULL!	5	20	22	2	#NULL!	57	96	0	0	0	39	0	0	0	#NULL!	#NULL!	#NULL!	#NULL!	#NULL!
1	1	53	1	2	18	1	0	0	0	1.66	60	20.412	40.591	0	66	7.42	14.76	33.5	1.77	0.954	#NULL!	-0.6	0	0	0	0	0	#NULL!	#NULL!	#NULL!	0	0	0	0	#NULL!	#NULL!	88	1	1	1	28	0	0	0	#NULL!	#NULL!	#NULL!	#NULL!	#NULL!
1	1	56	1	0.5	36	1	1	0	0	1.6	49	12.511	36.874	0	61	4.88	14.4	25.3	0.922	0.715	-2.2	-2.5	1	0	0	0	1	#NULL!	22	#NULL!	5	32	41	6	#NULL!	#NULL!	#NULL!	0	1	0	#NULL!	0	1	0	#NULL!	#NULL!	#NULL!	#NULL!	#NULL!
1	1	57	1	3	3	1	1	0	0	1.6	74	26.636	48.218	0	18	10.4	18.835	35.6	1.221	#NULL!	0	#NULL!	1	0	1	0	0	#NULL!	6	1	3	58	46	#NULL!	#NULL!	53	88	0	0	0	33	0	0	0	#NULL!	#NULL!	#NULL!	#NULL!	#NULL!
1	1	58	1	#NULL!	23	1	1	0	1	1.76	93	35.049	58.199	0	46	11.93	19.8	37.6	1.268	0.93	0.6	-0.8	1	0	0	1	0	#NULL!	19	#NULL!	5	56	71	5.5	#NULL!	#NULL!	108	0	0	0	32	0	0	0	#NULL!	#NULL!	#NULL!	#NULL!	#NULL!
1	1	59	1	0.25	25	1	1	0	0	1.75	76	25.616	47.61	0	56	8.37	15.56	35	1.278	1.072	0.7	0.3	1	0	0	1	0	#NULL!	30	#NULL!	0	45	31	4.5	#NULL!	49	100	0	1	0	28	0	0	1	0	#NULL!	0	0	0
1	1	60	1	3	27	1	1	1	0	1.72	90	41.643	45.643	0	61	14.92	16.359	47.8	1.446	#NULL!	2.1	#NULL!	1	1	0	0	0	#NULL!	18	#NULL!	7	80	70	7	#NULL!	50	111	0	1	2	#NULL!	0	0	0	#NULL!	#NULL!	#NULL!	#NULL!	#NULL!
1	1	63	1	3	20	1	0	0	0	1.7	60	13.829	46.348	0	49	4.785	16.037	23	1.017	0.992	-1.4	-0.3	1	0	1	0	0	#NULL!	#NULL!	#NULL!	3	8	21	2	#NULL!	42	85	1	1	0	24	0	1	0	0	0	0	0	0
1	1	1	0	#NULL!	8	1	1	1	0	1.84	89	29.506	56.195	0	55	8.715	16.6	34.4	1.28	1.174	0.3	1.1	1	1	0	0	0	#NULL!	12	#NULL!	7	81	68	10	6	46	108.5	1	#NULL!	1	#NULL!	0	0	1	0	#NULL!	0	0	0
1	1	2	0	#NULL!	16	1	1	0	0	1.74	69	22.155	44.931	0	52	7.32	14.84	33	0.976	0.825	-1.8	-1.6	1	1	0	0	0	#NULL!	33	#NULL!	6	26	37	3	13	38	90	1	1	1	#NULL!	0	1	1	0	#NULL!	#NULL!	#NULL!	#NULL!
1	1	4	0	#NULL!	2	1	0	0	0	1.72	56	9.35	46.292	0	42	3.2	15.65	16.8	0.806	0.853	-3.2	-1.4	1	1	0	0	0	#NULL!	6	#NULL!	0	39	31	0	0	40	75	1	#NULL!	1	#NULL!	1	2	0	#NULL!	#NULL!	0	0	0
1	1	5	0	#NULL!	2	1	0	0	0	1.8	80	22.55	59.83	0	36	6.96	18.47	27.4	0.95	0.91	-2	-0.9	1	1	0	0	0	#NULL!	36	#NULL!	#NULL!	#NULL!	#NULL!	5	#NULL!	48	100	#NULL!	#NULL!	1	#NULL!	0	1	0	#NULL!	#NULL!	#NULL!	#NULL!	#NULL!
1	1	9	0	#NULL!	3	1	1	0	0	1.65	78	26.192	47.992	0	50	9.62	17.62	35.3	1.28	1.13	1	0.8	0	0	0	0	0	#NULL!	65	#NULL!	6	73	46	#NULL!	#NULL!	54	97	0	#NULL!	0	32	0	0	1	#NULL!	#NULL!	#NULL!	#NULL!	#NULL!
1	1	10	0	#NULL!	3	1	0	1	0	1.79	72	15.27	54.304	0	42	4.76	16.94	21.9	0.95	0.92	-1.8	-0.6	0	0	0	0	0	#NULL!	42	#NULL!	#NULL!	29	8	#NULL!	3	49	87	0	#NULL!	0	27	1	2	0	#NULL!	#NULL!	#NULL!	#NULL!	#NULL!
1	1	11	0	#NULL!	3	#NULL!	1	1	0	1.63	67	19.014	44.746	0	45	1.156	16.84	29.8	1.292	1.116	0.8	0.6	0	0	0	0	0	#NULL!	70	#NULL!	#NULL!	56	21	#NULL!	2	49.5	86.5	0	#NULL!	0	27	0	0	1	#NULL!	#NULL!	#NULL!	#NULL!	0
1	1	14	0	#NULL!	4	1	0	1	0	1.7	58	13.216	41.834	0	50	4.57	14.47	24	0.95	0.82	-2	-1.6	0	0	0	0	0	#NULL!	2	#NULL!	1	75	65	7.5	13	43	68	1	1	1	25	0	1	0	#NULL!	#NULL!	#NULL!	#NULL!	#NULL!
1	1	15	0	#NULL!	#NULL!	1	1	1	0	1.66	81	23.958	54.726	0	60	8.69	11.86	30.4	1.127	1.216	-0.5	1.5	0	0	0	0	0	#NULL!	#NULL!	#NULL!	2	77	64	7.5	#NULL!	52	102	1	1	1	31	0	0	1	#NULL!	#NULL!	#NULL!	#NULL!	#NULL!
1	1	16	0	#NULL!	1	1	0	1	0	1.68	58	13.097	42.523	0	18	4.64	15.06	23.5	1.014	1.055	-1.6	#NULL!	1	1	0	0	0	#NULL!	30	#NULL!	0	22	28	8	#NULL!	43	77	0	#NULL!	0	22.5	0	1	0	#NULL!	#NULL!	#NULL!	#NULL!	#NULL!
1	1	17	0	#NULL!	4	1	0	0	0	1.72	70	19.225	47.917	0	38	6.5	16.2	28.6	1.006	0.874	-1.5	-1.2	1	0	0	1	0	#NULL!	7	#NULL!	1	23	24	5	#NULL!	46	91	0	0	0	26.5	0	1	1	0	#NULL!	0	0	0
1	1	19	0	#NULL!	8	1	1	1	1	1.76	91	31.7	55.929	0	32	10.23	18.055	36.2	1.194	1.311	0.3	2.3	1	0	0	1	0	#NULL!	#NULL!	#NULL!	#NULL!	#NULL!	#NULL!	#NULL!	#NULL!	57	105	#NULL!	1	1	33	0	0	1	0	#NULL!	#NULL!	0	0
1	1	21	0	#NULL!	13	1	0	0	0	1.755	54	2.282	47.09	0	34	0.74	15.29	6	1.045	0.869	-1.2	-1.3	1	0	1	0	0	#NULL!	12	#NULL!	1	36	16	5.5	#NULL!	38	70	0	0	#NULL!	25	0	1	1	0	#NULL!	0	0	0
1	1	23	0	#NULL!	4	#NULL!	#NULL!	#NULL!	#NULL!	1.72	53	3.608	45.582	0	52	1.22	15.21	7.2	0.981	0.955	-1.7	-0.6	1	0	1	0	0	#NULL!	50	#NULL!	4	29	56	9.5	7	42	74	0	1	1	24	0	1	0	#NULL!	#NULL!	#NULL!	#NULL!	#NULL!
1	1	25	0	#NULL!	1	0	1	1	0	1.72	96	31.583	59.899	0	53	10.67	20.25	34.5	1.436	1.29	2.1	2	0	0	0	0	0	#NULL!	#NULL!	#NULL!	1	0	45	6	#NULL!	54	105	0	1	0	31	0	0	0	#NULL!	#NULL!	#NULL!	#NULL!	#NULL!
1	1	26	0	#NULL!	3	1	1	1	0	1.74	99	38.309	56.107	0	63	12.64	18.51	40.6	1.043	0.959	-1.4	-0.6	0	0	0	0	0	#NULL!	8	#NULL!	1	17	52	8.5	#NULL!	55	110	0	1	0	34	0	1	0	#NULL!	#NULL!	#NULL!	#NULL!	#NULL!
1	1	28	0	#NULL!	7	#NULL!	1	1	0	1.73	90	27.498	59.182	0	43	9.17	19.73	31.7	1.297	1.127	0.7	0.7	0	0	0	0	0	#NULL!	#NULL!	#NULL!	1	13	56	7	#NULL!	53	105	0	0	0	30	0	0	1	0	#NULL!	#NULL!	#NULL!	0
1	1	32	0	#NULL!	7	1	1	0	0	1.89	64	6.443	53.095	0	38	1.8	14.87	10.8	1.037	0.935	-1.3	-0.8	1	0	1	0	0	0	#NULL!	#NULL!	#NULL!	50	61	9	#NULL!	41	75	1	0	0	24	0	1	0	#NULL!	#NULL!	#NULL!	#NULL!	#NULL!
1	1	33	0	#NULL!	4	1	0	0	0	1.94	84	24.489	57.108	0	34	6.51	15.19	30	1.19	1.066	-0.2	0.2	1	0	1	0	0	#NULL!	#NULL!	#NULL!	0	0	0	0	#NULL!	50	100	0	#NULL!	0	29	0	0	0	#NULL!	#NULL!	#NULL!	#NULL!	#NULL!
1	1	35	0	#NULL!	7	1	0	1	0	1.72	64	9.427	48.489	0	54	3.1865	16.39	16.3	0.89	0.874	-2.7	-1.2	1	1	0	0	0	#NULL!	34	#NULL!	0	7	30	3	2	40	81	1	#NULL!	0	24	1	2	0	#NULL!	#NULL!	#NULL!	#NULL!	#NULL!
1	1	36	0	#NULL!	3	1	0	1	0	1.67	65	15.911	47.246	0	39	5.705	16.94	25.2	1.142	1.75	-0.4	1.1	1	0	1	0	0	#NULL!	13	#NULL!	0	16	34	6	4	46	88	0	1	0	26.5	0	0	0	#NULL!	#NULL!	#NULL!	#NULL!	#NULL!
1	1	39	0	#NULL!	23	1	1	#NULL!	#NULL!	1.68	70	21.815	48.888	0	51	7.729	17.321	30.9	1.194	0.712	0	-2.5	1	0	0	1	0	#NULL!	26	#NULL!	4	39	21	3	33	48	94	0	1	#NULL!	31	0	1	1	0	#NULL!	#NULL!	#NULL!	#NULL!
1	1	40	0	#NULL!	5	1	0	0	1	1.73	85	29.815	59.392	0	46	9.961	17.171	36.7	1.163	0.953	-0.2	-0.6	1	0	0	1	0	#NULL!	#NULL!	#NULL!	0	4	8	1	4	48	#NULL!	0	1	0	32	0	0	1	0	#NULL!	#NULL!	0	0
1	1	44	0	#NULL!	2	1	1	0	0	1.68	59	13.183	45.205	0	27	4.67	16.02	22.6	1.042	0.968	-1.2	-0.5	1	0	1	0	0	5	#NULL!	#NULL!	5	70	18	7.5	#NULL!	#NULL!	82	0	0	0	28	0	1	1	0	#NULL!	0	0	0
1	1	46	0	#NULL!	2	1	1	0	0	1.71	82	23.226	56.835	0	59	7.954	19.464	29	1.576	0.986	3.5	-0.4	1	0	1	0	0	#NULL!	8	#NULL!	4	74	58	7.5	#NULL!	#NULL!	95	0	1	1	34	0	0	0	#NULL!	#NULL!	#NULL!	#NULL!	#NULL!
1	1	47	0	#NULL!	2	1	1	0	0	1.78	60	11.937	45.298	0	35	3.7656	14.29	20.9	0.844	0.794	-2.9	-1.9	1	1	0	0	0	#NULL!	#NULL!	#NULL!	4	66	48	5	#NULL!	42	79	0	0	0	25.5	1	2	0	#NULL!	#NULL!	#NULL!	#NULL!	#NULL!
1	1	48	0	#NULL!	8	1	1	1	1	1.71	65	16.904	46.157	0	35	5.78	15.785	26.8	1.277	1.073	0.7	0.3	1	1	0	0	0	#NULL!	2	#NULL!	4	56	74	8	#NULL!	45	86	0	0	0	28	0	0	0	#NULL!	#NULL!	#NULL!	#NULL!	#NULL!
1	1	52	0	#NULL!	2	1	1	0	0	1.77	76	26.541	46.431	0	29	8.471	14.82	36.4	0.967	0.984	-1.9	-0.4	1	0	1	0	0	#NULL!	40	1	2	57	66	6	#NULL!	51	92	0	1	0	28	0	1	0	#NULL!	#NULL!	#NULL!	#NULL!	#NULL!
1	1	55	0	#NULL!	4	1	1	0	0	1.79	68	8.685	55.698	0	32	2.712	17.384	13.5	0.959	0.924	-1.9	-0.9	1	0	0	1	0	#NULL!	41	#NULL!	7	25	10	#NULL!	#NULL!	48	82	1	1	0	28	0	1	0	#NULL!	#NULL!	#NULL!	#NULL!	#NULL!
1	1	61	0	#NULL!	1	1	0	0	0	1.7	48	3.329	47.056	0	30	1.1479	16.28	6.6	0.851	0.904	-2.8	-1	1	0	1	0	0	#NULL!	65	#NULL!	0	78	30	4.5	#NULL!	40	86	1	0	0	26	1	2	0	#NULL!	#NULL!	#NULL!	#NULL!	#NULL!
1	1	64	0	#NULL!	8	1	1	1	0	1.78	50	6.067	44.858	0	25	1.914	14.1579	11.9	0.87	0.743	-2.7	-2.2	1	1	0	0	0	#NULL!	#NULL!	#NULL!	4	6	52	#NULL!	#NULL!	36	77	1	1	0	26	1	2	0	#NULL!	#NULL!	#NULL!	#NULL!	#NULL!
1	1	66	0	#NULL!	8	1	1	0	0	1.74	75	23.713	48.713	0	34	2.832	16.0896	32.4	1.184	1.013	-0.2	-0.2	1	0	0	1	0	#NULL!	#NULL!	1	0	0	0	2	#NULL!	53	91	0	0	0	29	0	0	0	#NULL!	#NULL!	#NULL!	#NULL!	#NULL!
1	1	67	0	#NULL!	5	1	1	1	0	1.71	58	15.123	40.743	0	20	5.17	13.9348	27.1	0.898	0.667	-2.2	-3	0	0	0	0	0	#NULL!	10	#NULL!	1	83	58	7.5	#NULL!	43	85	0	1	0	29	1	2	0	#NULL!	#NULL!	#NULL!	#NULL!	#NULL!
1	1	104	0	#NULL!	22	1	1	1	5	1.72	68	17.117	50.009	0	45	5.78691	16.9044	25.6	1.147	1.043	-0.4	0.1	1	0	1	0	0	#NULL!	#NULL!	#NULL!	1	40	33.5	60	#NULL!	45	68	0	1	0	27	0	0	1	0	#NULL!	#NULL!	0	0
1	1	105	0	#NULL!	10	1	0	1	0	1.72	68	23.045	45.034	0	34	7.79137	15.2211	33.9	0.984	0.998	-1.9	-0.6	1	0	1	0	0	#NULL!	#NULL!	#NULL!	4	33	17	50	#NULL!	48	83	0	1	0	28	0	1	1	0	#NULL!	#NULL!	#NULL!	0
1	1	106	0	#NULL!	4	1	0	0	0	1.66	67	22.854	42.754	0	39	8.2922	15.5139	34.8	1.484	1.103	2.4	0.5	0	1	0	0	0	#NULL!	#NULL!	#NULL!	4	41	20	65	#NULL!	44	88	1	1	0	27	0	0	1	0	#NULL!	0	0	0
1	1	107	0	#NULL!	8	0	0	0	0	1.82	102	35.966	60.966	0	34	10.8592	18.4066	37.1	1.12	1.039	-0.6	0	0	0	0	0	1	4	#NULL!	#NULL!	0	7	3	55	#NULL!	57	102	0	0	0	36	0	0	1	0	#NULL!	#NULL!	#NULL!	#NULL!
1	1	108	0	#NULL!	23	1	1	1	0	1.65	72	27.283	44.552	0	41	10.0202	16.3636	38	1.117	0.988	-0.6	-0.4	1	0	1	0	0	#NULL!	52	#NULL!	8	62	60	100	72	45.5	102	0	1	0	29	0	0	1	0	#NULL!	0	0	0
1	1	109	0	#NULL!	15	1	1	1	0	1.77	91	37.284	53.541	0	39	11.8995	17.0896	41.1	1.061	0.811	-1.1	-1.7	0	0	0	0	0	#NULL!	52	#NULL!	5	82	80	95	#NULL!	53	106	0	1	2	31	0	1	1	1	#NULL!	#NULL!	#NULL!	0
1	1	140	0	#NULL!	8	1	0	0	0	1.74	71	16.243	53.884	0	24	5.36398	17.7963	23.2	1.008	0.913	-1.5	-0.9	0	0	0	0	0	#NULL!	12	#NULL!	3	80	50	100	0	47	87	#NULL!	#NULL!	2	23	0	0	1	0	#NULL!	0	#NULL!	#NULL!
1	1	152	0	#NULL!	20	1	1	0	0	1.7	87	29.046	56.559	0	47	10.05	19.57	39.9	1.539	1.015	2.9	-0.2	1	0	1	0	0	0	4	#NULL!	5	52	46	85	16	57	108	1	1	1	32	0	0	#NULL!	0	#NULL!	#NULL!	#NULL!	0
1	1	153	0	#NULL!	4	1	1	0	0	1.8	64	7.432	54.702	0	18	2.293	18.88	12	1.121	1.073	0	#NULL!	1	0	0	1	0	#NULL!	2	#NULL!	0	0	0	30	0	46	71	0	0	0	28	0	0	#NULL!	0	0	0	0	0
1	1	29	0	#NULL!	#NULL!	#NULL!	#NULL!	#NULL!	#NULL!	1.74	49	3.563	40.765	0	39	1.175	13.45	8	0.829	0.75	-3.2	-2.2	1	0	2	0	0	#NULL!	#NULL!	#NULL!	1	0	1	0	#NULL!	34	78	0	1	0	23	1	2	1	0	#NULL!	#NULL!	0	0
0	1	69	#NULL!	#NULL!	#NULL!	#NULL!	#NULL!	#NULL!	#NULL!	1.7	55	6.816	45.32	0	21	2.3584	15.68	13.1	1.016	0.954	-1.5	-0.6	#NULL!	#NULL!	#NULL!	#NULL!	#NULL!	#NULL!	#NULL!	#NULL!	#NULL!	#NULL!	#NULL!	#NULL!	#NULL!	#NULL!	#NULL!	#NULL!	#NULL!	#NULL!	#NULL!	0	1	0	#NULL!	#NULL!	#NULL!	#NULL!	#NULL!
0	1	70	#NULL!	#NULL!	#NULL!	#NULL!	#NULL!	#NULL!	#NULL!	1.82	77	14.68	58.108	0	21	4.43	17.54	20.2	1.34	1.22	1.3	1.5	#NULL!	#NULL!	#NULL!	#NULL!	#NULL!	#NULL!	#NULL!	#NULL!	#NULL!	#NULL!	#NULL!	#NULL!	#NULL!	#NULL!	#NULL!	#NULL!	#NULL!	#NULL!	#NULL!	0	0	0	#NULL!	#NULL!	#NULL!	#NULL!	#NULL!
0	1	71	#NULL!	#NULL!	#NULL!	#NULL!	#NULL!	#NULL!	#NULL!	1.85	78	14.669	57.682	0	25	4.28605	16.8538	20.3	1.115	1.004	-0.6	-0.2	#NULL!	#NULL!	#NULL!	#NULL!	#NULL!	#NULL!	#NULL!	#NULL!	#NULL!	#NULL!	#NULL!	#NULL!	#NULL!	#NULL!	#NULL!	#NULL!	#NULL!	#NULL!	#NULL!	0	0	0	#NULL!	#NULL!	#NULL!	#NULL!	#NULL!
0	1	72	#NULL!	#NULL!	#NULL!	#NULL!	#NULL!	#NULL!	#NULL!	1.82	115	46.586	64.202	0	27	14.0641	19.3823	42	1.494	1.408	2.5	2.9	#NULL!	#NULL!	#NULL!	#NULL!	#NULL!	#NULL!	#NULL!	#NULL!	#NULL!	#NULL!	#NULL!	#NULL!	#NULL!	#NULL!	#NULL!	#NULL!	#NULL!	#NULL!	#NULL!	0	0	0	#NULL!	#NULL!	#NULL!	#NULL!	#NULL!
0	1	73	#NULL!	#NULL!	#NULL!	#NULL!	#NULL!	#NULL!	#NULL!	1.74	70	19.744	44.353	0	35	6.52134	14.6496	30.8	1.097	1.08	-0.8	0.3	#NULL!	#NULL!	#NULL!	#NULL!	#NULL!	#NULL!	#NULL!	#NULL!	#NULL!	#NULL!	#NULL!	#NULL!	#NULL!	#NULL!	#NULL!	#NULL!	#NULL!	#NULL!	#NULL!	0	0	0	#NULL!	#NULL!	#NULL!	#NULL!	#NULL!
0	1	74	#NULL!	#NULL!	#NULL!	#NULL!	#NULL!	#NULL!	#NULL!	1.73	60	7.299	51.837	0	35	2.43877	17.32	12.3	1.106	1.058	-0.7	0.2	#NULL!	#NULL!	#NULL!	#NULL!	#NULL!	#NULL!	#NULL!	#NULL!	#NULL!	#NULL!	#NULL!	#NULL!	#NULL!	#NULL!	#NULL!	#NULL!	#NULL!	#NULL!	#NULL!	0	0	0	#NULL!	#NULL!	#NULL!	#NULL!	#NULL!
0	1	82	#NULL!	#NULL!	#NULL!	#NULL!	#NULL!	#NULL!	#NULL!	1.74	85	28.239	54.74	0	49	9.32719	18.0803	34	1.221	1.01	0.3	-0.2	#NULL!	#NULL!	#NULL!	#NULL!	#NULL!	#NULL!	#NULL!	#NULL!	#NULL!	#NULL!	#NULL!	#NULL!	#NULL!	#NULL!	#NULL!	#NULL!	#NULL!	#NULL!	#NULL!	0	0	0	#NULL!	#NULL!	#NULL!	#NULL!	#NULL!
0	1	83	#NULL!	#NULL!	#NULL!	#NULL!	#NULL!	#NULL!	#NULL!	1.54	60	21.289	31.457	0	31	8.97664	13.264	40.4	1.339	1.062	1.3	0.5	#NULL!	#NULL!	#NULL!	#NULL!	#NULL!	#NULL!	#NULL!	#NULL!	#NULL!	#NULL!	#NULL!	#NULL!	#NULL!	#NULL!	#NULL!	#NULL!	#NULL!	#NULL!	#NULL!	0	0	0	#NULL!	#NULL!	#NULL!	#NULL!	#NULL!
0	1	84	#NULL!	#NULL!	#NULL!	#NULL!	#NULL!	#NULL!	#NULL!	1.69	84	24.847	34.532	0	53	8.69962	12.0906	41.8	1.304	1.109	1.2	0.9	#NULL!	#NULL!	#NULL!	#NULL!	#NULL!	#NULL!	#NULL!	#NULL!	#NULL!	#NULL!	#NULL!	#NULL!	#NULL!	#NULL!	#NULL!	#NULL!	#NULL!	#NULL!	#NULL!	0	0	0	#NULL!	#NULL!	#NULL!	#NULL!	#NULL!
0	1	91	#NULL!	#NULL!	#NULL!	#NULL!	#NULL!	#NULL!	#NULL!	1.63	86	31.241	52.041	0	55	11.7584	19.5871	37.5	1.34	1.215	1.3	1.4	#NULL!	#NULL!	#NULL!	#NULL!	#NULL!	#NULL!	#NULL!	#NULL!	#NULL!	#NULL!	#NULL!	#NULL!	#NULL!	#NULL!	#NULL!	#NULL!	#NULL!	#NULL!	#NULL!	0	0	0	#NULL!	#NULL!	#NULL!	#NULL!	#NULL!
0	1	92	#NULL!	#NULL!	#NULL!	#NULL!	#NULL!	#NULL!	#NULL!	1.73	85	32.656	51.033	0	43	10.9112	17.0514	39	1.36	1.136	1.4	0.8	#NULL!	#NULL!	#NULL!	#NULL!	#NULL!	#NULL!	#NULL!	#NULL!	#NULL!	#NULL!	#NULL!	#NULL!	#NULL!	#NULL!	#NULL!	#NULL!	#NULL!	#NULL!	#NULL!	0	0	0	#NULL!	#NULL!	#NULL!	#NULL!	#NULL!
0	1	93	#NULL!	#NULL!	#NULL!	#NULL!	#NULL!	#NULL!	#NULL!	1.73	70	16.557	50.251	0	44	5.53209	16.7901	24.8	1.214	1.027	0.2	-0.1	#NULL!	#NULL!	#NULL!	#NULL!	#NULL!	#NULL!	#NULL!	#NULL!	#NULL!	#NULL!	#NULL!	#NULL!	#NULL!	#NULL!	#NULL!	#NULL!	#NULL!	#NULL!	#NULL!	0	0	0	#NULL!	#NULL!	#NULL!	#NULL!	#NULL!
0	1	94	#NULL!	#NULL!	#NULL!	#NULL!	#NULL!	#NULL!	#NULL!	1.59	66	31.769	33.151	0	54	12.5664	13.113	48.9	1.277	0.927	-1	-0.9	#NULL!	#NULL!	#NULL!	#NULL!	#NULL!	#NULL!	#NULL!	#NULL!	#NULL!	#NULL!	#NULL!	#NULL!	#NULL!	#NULL!	#NULL!	#NULL!	#NULL!	#NULL!	#NULL!	0	1	0	#NULL!	#NULL!	#NULL!	#NULL!	#NULL!
0	1	95	#NULL!	#NULL!	#NULL!	#NULL!	#NULL!	#NULL!	#NULL!	1.82	75	15.863	52.947	0	29	4.78897	15.9845	23.1	1.141	0.973	-0.4	-0.5	#NULL!	#NULL!	#NULL!	#NULL!	#NULL!	#NULL!	#NULL!	#NULL!	#NULL!	#NULL!	#NULL!	#NULL!	#NULL!	#NULL!	#NULL!	#NULL!	#NULL!	#NULL!	#NULL!	0	0	0	#NULL!	#NULL!	#NULL!	#NULL!	#NULL!
0	1	96	#NULL!	#NULL!	#NULL!	#NULL!	#NULL!	#NULL!	#NULL!	1.64	65	5.013	57.821	0	38	1.86385	21.498	8	1.033	1.031	-1.3	0	#NULL!	#NULL!	#NULL!	#NULL!	#NULL!	#NULL!	#NULL!	#NULL!	#NULL!	#NULL!	#NULL!	#NULL!	#NULL!	#NULL!	#NULL!	#NULL!	#NULL!	#NULL!	#NULL!	0	1	0	#NULL!	#NULL!	#NULL!	#NULL!	#NULL!
0	1	98	#NULL!	#NULL!	#NULL!	#NULL!	#NULL!	#NULL!	#NULL!	1.71	66	10.39	54.079	0	48	3.55323	18.4942	16.1	1.273	1.003	0.7	-0.2	#NULL!	#NULL!	#NULL!	#NULL!	#NULL!	#NULL!	#NULL!	#NULL!	#NULL!	#NULL!	#NULL!	#NULL!	#NULL!	#NULL!	#NULL!	#NULL!	#NULL!	#NULL!	#NULL!	0	0	0	#NULL!	#NULL!	#NULL!	#NULL!	#NULL!
0	1	99	#NULL!	#NULL!	#NULL!	#NULL!	#NULL!	#NULL!	#NULL!	1.75	87	28.082	53.588	0	48	9.16963	17.4981	34.4	1.089	1.044	-0.8	0.1	#NULL!	#NULL!	#NULL!	#NULL!	#NULL!	#NULL!	#NULL!	#NULL!	#NULL!	#NULL!	#NULL!	#NULL!	#NULL!	#NULL!	#NULL!	#NULL!	#NULL!	#NULL!	#NULL!	0	0	0	#NULL!	#NULL!	#NULL!	#NULL!	#NULL!
0	1	100	#NULL!	#NULL!	#NULL!	#NULL!	#NULL!	#NULL!	#NULL!	1.69	73	14.787	54.87	0	54	5.17734	19.2115	21.2	1.135	1.105	-0.5	0.5	#NULL!	#NULL!	#NULL!	#NULL!	#NULL!	#NULL!	#NULL!	#NULL!	#NULL!	#NULL!	#NULL!	#NULL!	#NULL!	#NULL!	#NULL!	#NULL!	#NULL!	#NULL!	#NULL!	0	0	0	#NULL!	#NULL!	#NULL!	#NULL!	#NULL!
0	1	101	#NULL!	#NULL!	#NULL!	#NULL!	#NULL!	#NULL!	#NULL!	1.73	70	19.763	51.173	0	60	6.60329	17.0981	27.9	0.894	0.926	-2.5	-0.8	#NULL!	#NULL!	#NULL!	#NULL!	#NULL!	#NULL!	#NULL!	#NULL!	#NULL!	#NULL!	#NULL!	#NULL!	#NULL!	#NULL!	#NULL!	#NULL!	#NULL!	#NULL!	#NULL!	0	1	0	#NULL!	#NULL!	#NULL!	#NULL!	#NULL!
0	1	102	#NULL!	#NULL!	#NULL!	#NULL!	#NULL!	#NULL!	#NULL!	1.71	79	31.395	53.116	0	63	10.7366	18.1649	37.1	1.027	0.947	-1.4	-0.7	#NULL!	#NULL!	#NULL!	#NULL!	#NULL!	#NULL!	#NULL!	#NULL!	#NULL!	#NULL!	#NULL!	#NULL!	#NULL!	#NULL!	#NULL!	#NULL!	#NULL!	#NULL!	#NULL!	0	1	0	#NULL!	#NULL!	#NULL!	#NULL!	#NULL!
0	1	103	#NULL!	#NULL!	#NULL!	#NULL!	#NULL!	#NULL!	#NULL!	1.68	90	34.682	51.174	0	66	12.2881	18.1314	40.4	1.722	1.4	4.4	2.8	#NULL!	#NULL!	#NULL!	#NULL!	#NULL!	#NULL!	#NULL!	#NULL!	#NULL!	#NULL!	#NULL!	#NULL!	#NULL!	#NULL!	#NULL!	#NULL!	#NULL!	#NULL!	#NULL!	0	0	0	#NULL!	#NULL!	#NULL!	#NULL!	#NULL!
0	1	109	#NULL!	#NULL!	#NULL!	#NULL!	#NULL!	#NULL!	#NULL!	1.74	80	21.692	55.337	0	42	7.16409	18.2785	28.2	1.312	1.101	1	0.5	#NULL!	#NULL!	#NULL!	#NULL!	#NULL!	#NULL!	#NULL!	#NULL!	#NULL!	#NULL!	#NULL!	#NULL!	#NULL!	#NULL!	#NULL!	#NULL!	#NULL!	#NULL!	#NULL!	#NULL!	#NULL!	#NULL!	#NULL!	#NULL!	#NULL!	#NULL!	#NULL!
0	1	110	#NULL!	#NULL!	#NULL!	#NULL!	#NULL!	#NULL!	#NULL!	1.71	72	9.973	61.272	0	33	3.4096	20.9535	14	1.257	1.226	0.6	1.8	#NULL!	#NULL!	#NULL!	#NULL!	#NULL!	#NULL!	#NULL!	#NULL!	#NULL!	#NULL!	#NULL!	#NULL!	#NULL!	#NULL!	#NULL!	#NULL!	#NULL!	#NULL!	#NULL!	#NULL!	#NULL!	#NULL!	#NULL!	#NULL!	#NULL!	#NULL!	#NULL!
0	1	111	#NULL!	#NULL!	#NULL!	#NULL!	#NULL!	#NULL!	#NULL!	1.78	86	27.551	58.226	0	38	8.69524	18.3784	32.1	1.151	1.231	-0.3	1.5	#NULL!	#NULL!	#NULL!	#NULL!	#NULL!	#NULL!	#NULL!	#NULL!	#NULL!	#NULL!	#NULL!	#NULL!	#NULL!	#NULL!	#NULL!	#NULL!	#NULL!	#NULL!	#NULL!	#NULL!	#NULL!	#NULL!	#NULL!	#NULL!	#NULL!	#NULL!	#NULL!
0	1	112	#NULL!	#NULL!	#NULL!	#NULL!	#NULL!	#NULL!	#NULL!	1.65	89	31.475	56.159	0	30	11.56	20.62	35	1.158	1.103	-0.5	0.1	#NULL!	#NULL!	#NULL!	#NULL!	#NULL!	#NULL!	#NULL!	#NULL!	#NULL!	#NULL!	#NULL!	#NULL!	#NULL!	#NULL!	#NULL!	#NULL!	#NULL!	#NULL!	#NULL!	#NULL!	#NULL!	#NULL!	#NULL!	#NULL!	#NULL!	#NULL!	#NULL!
0	1	113	#NULL!	#NULL!	#NULL!	#NULL!	#NULL!	#NULL!	#NULL!	1.84	70	8.143	52.473	0	42	2.4043	15.498	13.4	1.12	0.973	-0.3	-0.5	#NULL!	#NULL!	#NULL!	#NULL!	#NULL!	#NULL!	#NULL!	#NULL!	#NULL!	#NULL!	#NULL!	#NULL!	#NULL!	#NULL!	#NULL!	#NULL!	#NULL!	#NULL!	#NULL!	#NULL!	#NULL!	#NULL!	#NULL!	#NULL!	#NULL!	#NULL!	#NULL!
0	1	114	#NULL!	#NULL!	#NULL!	#NULL!	#NULL!	#NULL!	#NULL!	1.76	77	20.348	54.036	0	39	6.5696	17.4458	27.4	1.148	1.169	-0.4	1	#NULL!	#NULL!	#NULL!	#NULL!	#NULL!	#NULL!	#NULL!	#NULL!	#NULL!	#NULL!	#NULL!	#NULL!	#NULL!	#NULL!	#NULL!	#NULL!	#NULL!	#NULL!	#NULL!	#NULL!	#NULL!	#NULL!	#NULL!	#NULL!	#NULL!	#NULL!	#NULL!
0	1	115	#NULL!	#NULL!	#NULL!	#NULL!	#NULL!	#NULL!	#NULL!	1.68	60	15.505	42.56	0	38	5.49532	15.0794	26.7	0.946	0.846	-1.8	-1.5	#NULL!	#NULL!	#NULL!	#NULL!	#NULL!	#NULL!	#NULL!	#NULL!	#NULL!	#NULL!	#NULL!	#NULL!	#NULL!	#NULL!	#NULL!	#NULL!	#NULL!	#NULL!	#NULL!	#NULL!	#NULL!	#NULL!	#NULL!	#NULL!	#NULL!	#NULL!	#NULL!
0	1	116	#NULL!	#NULL!	#NULL!	#NULL!	#NULL!	#NULL!	#NULL!	1.75	84	34.452	49.617	0	39	11.249	16.2024	41	1.68	1.004	#NULL!	-0.2	#NULL!	#NULL!	#NULL!	#NULL!	#NULL!	#NULL!	#NULL!	#NULL!	#NULL!	#NULL!	#NULL!	#NULL!	#NULL!	#NULL!	#NULL!	#NULL!	#NULL!	#NULL!	#NULL!	#NULL!	#NULL!	#NULL!	#NULL!	#NULL!	#NULL!	#NULL!	#NULL!
0	1	117	#NULL!	#NULL!	#NULL!	#NULL!	#NULL!	#NULL!	#NULL!	1.7	92	30.172	61.27	0	51	10.4394	21.2007	33	1.051	1.121	-1.2	0.7	#NULL!	#NULL!	#NULL!	#NULL!	#NULL!	#NULL!	#NULL!	#NULL!	#NULL!	#NULL!	#NULL!	#NULL!	#NULL!	#NULL!	#NULL!	#NULL!	#NULL!	#NULL!	#NULL!	#NULL!	#NULL!	#NULL!	#NULL!	#NULL!	#NULL!	#NULL!	#NULL!
0	1	118	#NULL!	#NULL!	#NULL!	#NULL!	#NULL!	#NULL!	#NULL!	1.72	95	40.63	57.309	0	59	13.7338	19.372	41.5	1.209	1.287	0.4	2.1	#NULL!	#NULL!	#NULL!	#NULL!	#NULL!	#NULL!	#NULL!	#NULL!	#NULL!	#NULL!	#NULL!	#NULL!	#NULL!	#NULL!	#NULL!	#NULL!	#NULL!	#NULL!	#NULL!	#NULL!	#NULL!	#NULL!	#NULL!	#NULL!	#NULL!	#NULL!	#NULL!
0	1	119	#NULL!	#NULL!	#NULL!	#NULL!	#NULL!	#NULL!	#NULL!	1.81	75	17.71	55.096	0	37	5.40582	16.8188	24.3	1.313	1.179	1	1.1	#NULL!	#NULL!	#NULL!	#NULL!	#NULL!	#NULL!	#NULL!	#NULL!	#NULL!	#NULL!	#NULL!	#NULL!	#NULL!	#NULL!	#NULL!	#NULL!	#NULL!	#NULL!	#NULL!	#NULL!	#NULL!	#NULL!	#NULL!	#NULL!	#NULL!	#NULL!	#NULL!
0	1	120	#NULL!	#NULL!	#NULL!	#NULL!	#NULL!	#NULL!	#NULL!	1.75	74	18.465	54.467	0	31	6.03102	17.7861	25.3	1.041	1.007	-1.2	-0.2	#NULL!	#NULL!	#NULL!	#NULL!	#NULL!	#NULL!	#NULL!	#NULL!	#NULL!	#NULL!	#NULL!	#NULL!	#NULL!	#NULL!	#NULL!	#NULL!	#NULL!	#NULL!	#NULL!	#NULL!	#NULL!	#NULL!	#NULL!	#NULL!	#NULL!	#NULL!	#NULL!
0	1	122	#NULL!	#NULL!	#NULL!	#NULL!	#NULL!	#NULL!	#NULL!	1.9	71	26.305	50.676	0	48	7.28809	14.0388	34.2	0.86	0.87	-2.8	-1.3	#NULL!	#NULL!	#NULL!	#NULL!	#NULL!	#NULL!	#NULL!	#NULL!	#NULL!	#NULL!	#NULL!	#NULL!	#NULL!	#NULL!	#NULL!	#NULL!	#NULL!	#NULL!	#NULL!	#NULL!	#NULL!	#NULL!	#NULL!	#NULL!	#NULL!	#NULL!	#NULL!
0	1	123	#NULL!	#NULL!	#NULL!	#NULL!	#NULL!	#NULL!	#NULL!	1.74	76	23.684	50.74	0	28	7.82138	16.7591	31.8	1.284	1.29	0.8	2	#NULL!	#NULL!	#NULL!	#NULL!	#NULL!	#NULL!	#NULL!	#NULL!	#NULL!	#NULL!	#NULL!	#NULL!	#NULL!	#NULL!	#NULL!	#NULL!	#NULL!	#NULL!	#NULL!	#NULL!	#NULL!	#NULL!	#NULL!	#NULL!	#NULL!	#NULL!	#NULL!
0	1	124	#NULL!	#NULL!	#NULL!	#NULL!	#NULL!	#NULL!	#NULL!	1.71	77	19.937	55.047	0	48	6.81919	18.8263	26	1.229	1.159	0.3	1	#NULL!	#NULL!	#NULL!	#NULL!	#NULL!	#NULL!	#NULL!	#NULL!	#NULL!	#NULL!	#NULL!	#NULL!	#NULL!	#NULL!	#NULL!	#NULL!	#NULL!	#NULL!	#NULL!	#NULL!	#NULL!	#NULL!	#NULL!	#NULL!	#NULL!	#NULL!	#NULL!
0	1	125	#NULL!	#NULL!	#NULL!	#NULL!	#NULL!	#NULL!	#NULL!	1.76	90	33.744	53.342	0	44	10.8923	17.2198	38.7	1.362	1.355	1.4	2.5	#NULL!	#NULL!	#NULL!	#NULL!	#NULL!	#NULL!	#NULL!	#NULL!	#NULL!	#NULL!	#NULL!	#NULL!	#NULL!	#NULL!	#NULL!	#NULL!	#NULL!	#NULL!	#NULL!	#NULL!	#NULL!	#NULL!	#NULL!	#NULL!	#NULL!	#NULL!	#NULL!
0	1	126	#NULL!	#NULL!	#NULL!	#NULL!	#NULL!	#NULL!	#NULL!	1.7	61	7.057	54.549	0	58	2.44291	18.8754	11.5	1.057	1.026	-1.1	-0.1	#NULL!	#NULL!	#NULL!	#NULL!	#NULL!	#NULL!	#NULL!	#NULL!	#NULL!	#NULL!	#NULL!	#NULL!	#NULL!	#NULL!	#NULL!	#NULL!	#NULL!	#NULL!	#NULL!	#NULL!	#NULL!	#NULL!	#NULL!	#NULL!	#NULL!	#NULL!	#NULL!
0	1	127	#NULL!	#NULL!	#NULL!	#NULL!	#NULL!	#NULL!	#NULL!	1.69	66	24.212	44.411	0	59	8.47659	15.5492	24.2	1.323	1.217	1.1	1.4	#NULL!	#NULL!	#NULL!	#NULL!	#NULL!	#NULL!	#NULL!	#NULL!	#NULL!	#NULL!	#NULL!	#NULL!	#NULL!	#NULL!	#NULL!	#NULL!	#NULL!	#NULL!	#NULL!	#NULL!	#NULL!	#NULL!	#NULL!	#NULL!	#NULL!	#NULL!	#NULL!
0	1	128	#NULL!	#NULL!	#NULL!	#NULL!	#NULL!	#NULL!	#NULL!	1.7	74	18.012	54.158	0	45	6.23183	18.7405	25	1.225	1.135	0.3	0.8	#NULL!	#NULL!	#NULL!	#NULL!	#NULL!	#NULL!	#NULL!	#NULL!	#NULL!	#NULL!	#NULL!	#NULL!	#NULL!	#NULL!	#NULL!	#NULL!	#NULL!	#NULL!	#NULL!	#NULL!	#NULL!	#NULL!	#NULL!	#NULL!	#NULL!	#NULL!	#NULL!
0	1	129	#NULL!	#NULL!	#NULL!	#NULL!	#NULL!	#NULL!	#NULL!	1.77	65	5.351	56.955	0	40	1.70768	18.1812	8.6	1.08	0.977	-0.9	-0.4	#NULL!	#NULL!	#NULL!	#NULL!	#NULL!	#NULL!	#NULL!	#NULL!	#NULL!	#NULL!	#NULL!	#NULL!	#NULL!	#NULL!	#NULL!	#NULL!	#NULL!	#NULL!	#NULL!	#NULL!	#NULL!	#NULL!	#NULL!	#NULL!	#NULL!	#NULL!	#NULL!
0	1	130	#NULL!	#NULL!	#NULL!	#NULL!	#NULL!	#NULL!	#NULL!	1.7	70	19.485	49.304	0	29	6.74395	17.0588	28.3	1.085	0.834	0.9	-1.5	#NULL!	#NULL!	#NULL!	#NULL!	#NULL!	#NULL!	#NULL!	#NULL!	#NULL!	#NULL!	#NULL!	#NULL!	#NULL!	#NULL!	#NULL!	#NULL!	#NULL!	#NULL!	#NULL!	#NULL!	#NULL!	#NULL!	#NULL!	#NULL!	#NULL!	#NULL!	#NULL!
0	1	130	#NULL!	#NULL!	#NULL!	#NULL!	#NULL!	#NULL!	#NULL!	1.82	88	20.377	64.126	0	52	6.15264	19.3606	24.1	1.242	1.269	0.4	1.8	#NULL!	#NULL!	#NULL!	#NULL!	#NULL!	#NULL!	#NULL!	#NULL!	#NULL!	#NULL!	#NULL!	#NULL!	#NULL!	#NULL!	#NULL!	#NULL!	#NULL!	#NULL!	#NULL!	#NULL!	#NULL!	#NULL!	#NULL!	#NULL!	#NULL!	#NULL!	#NULL!
0	1	131	#NULL!	#NULL!	#NULL!	#NULL!	#NULL!	#NULL!	#NULL!	1.7	60	11.435	45.617	0	30	3.95848	15.7855	20	1.09	0.848	-0.8	-1.4	#NULL!	#NULL!	#NULL!	#NULL!	#NULL!	#NULL!	#NULL!	#NULL!	#NULL!	#NULL!	#NULL!	#NULL!	#NULL!	#NULL!	#NULL!	#NULL!	#NULL!	#NULL!	#NULL!	#NULL!	#NULL!	#NULL!	#NULL!	#NULL!	#NULL!	#NULL!	#NULL!
0	1	131	#NULL!	#NULL!	#NULL!	#NULL!	#NULL!	#NULL!	#NULL!	1.78	76	26.8	54.695	0	41	#NULL!	#NULL!	20.064	1.1	1.125	-0.7	0.7	#NULL!	#NULL!	#NULL!	#NULL!	#NULL!	#NULL!	#NULL!	#NULL!	#NULL!	#NULL!	#NULL!	#NULL!	#NULL!	#NULL!	#NULL!	#NULL!	#NULL!	#NULL!	#NULL!	#NULL!	#NULL!	#NULL!	#NULL!	#NULL!	#NULL!	#NULL!	#NULL!
0	1	132	#NULL!	#NULL!	#NULL!	#NULL!	#NULL!	#NULL!	#NULL!	1.73	67	21.949	46.04	0	31	7.33402	15.3831	32.3	1.168	1.136	-0.2	0.8	#NULL!	#NULL!	#NULL!	#NULL!	#NULL!	#NULL!	#NULL!	#NULL!	#NULL!	#NULL!	#NULL!	#NULL!	#NULL!	#NULL!	#NULL!	#NULL!	#NULL!	#NULL!	#NULL!	#NULL!	#NULL!	#NULL!	#NULL!	#NULL!	#NULL!	#NULL!	#NULL!
0	1	132	#NULL!	#NULL!	#NULL!	#NULL!	#NULL!	#NULL!	#NULL!	1.71	74	22.807	50.657	0	45	7.80069	17.325	31	#NULL!	0.905	-1.7	-1	#NULL!	#NULL!	#NULL!	#NULL!	#NULL!	#NULL!	#NULL!	#NULL!	#NULL!	#NULL!	#NULL!	#NULL!	#NULL!	#NULL!	#NULL!	#NULL!	#NULL!	#NULL!	#NULL!	#NULL!	#NULL!	#NULL!	#NULL!	#NULL!	#NULL!	#NULL!	#NULL!
0	1	133	#NULL!	#NULL!	#NULL!	#NULL!	#NULL!	#NULL!	#NULL!	1.79	72	20.069	48.348	0	43	6.26385	15.09	29.3	1.203	1.044	0.1	0.1	#NULL!	#NULL!	#NULL!	#NULL!	#NULL!	#NULL!	#NULL!	#NULL!	#NULL!	#NULL!	#NULL!	#NULL!	#NULL!	#NULL!	#NULL!	#NULL!	#NULL!	#NULL!	#NULL!	#NULL!	#NULL!	#NULL!	#NULL!	#NULL!	#NULL!	#NULL!	#NULL!
0	1	133	#NULL!	#NULL!	#NULL!	#NULL!	#NULL!	#NULL!	#NULL!	1.78	79	24.678	52.917	0	31	7.78942	16.7024	31.8	1.004	0.907	-1.5	-1	#NULL!	#NULL!	#NULL!	#NULL!	#NULL!	#NULL!	#NULL!	#NULL!	#NULL!	#NULL!	#NULL!	#NULL!	#NULL!	#NULL!	#NULL!	#NULL!	#NULL!	#NULL!	#NULL!	#NULL!	#NULL!	#NULL!	#NULL!	#NULL!	#NULL!	#NULL!	#NULL!
0	1	134	#NULL!	#NULL!	#NULL!	#NULL!	#NULL!	#NULL!	#NULL!	1.64	72	36.826	43.304	0	21	13.6934	16.6896	46	1.205	1.092	0.1	0.4	#NULL!	#NULL!	#NULL!	#NULL!	#NULL!	#NULL!	#NULL!	#NULL!	#NULL!	#NULL!	#NULL!	#NULL!	#NULL!	#NULL!	#NULL!	#NULL!	#NULL!	#NULL!	#NULL!	#NULL!	#NULL!	#NULL!	#NULL!	#NULL!	#NULL!	#NULL!	#NULL!
0	1	135	#NULL!	#NULL!	#NULL!	#NULL!	#NULL!	#NULL!	#NULL!	1.63	70	20.912	47.49	0	46	7.87007	17.8742	30	1.042	0.956	-1.2	-0.6	#NULL!	#NULL!	#NULL!	#NULL!	#NULL!	#NULL!	#NULL!	#NULL!	#NULL!	#NULL!	#NULL!	#NULL!	#NULL!	#NULL!	#NULL!	#NULL!	#NULL!	#NULL!	#NULL!	#NULL!	#NULL!	#NULL!	#NULL!	#NULL!	#NULL!	#NULL!	#NULL!
0	1	136	#NULL!	#NULL!	#NULL!	#NULL!	#NULL!	#NULL!	#NULL!	1.69	83	26.202	55.403	0	45	9.173	19.397	32.1	0.941	0.909	-2.1	-1	#NULL!	#NULL!	#NULL!	#NULL!	#NULL!	#NULL!	#NULL!	#NULL!	#NULL!	#NULL!	#NULL!	#NULL!	#NULL!	#NULL!	#NULL!	#NULL!	#NULL!	#NULL!	#NULL!	#NULL!	#NULL!	#NULL!	#NULL!	#NULL!	#NULL!	#NULL!	#NULL!
0	1	137	#NULL!	#NULL!	#NULL!	#NULL!	#NULL!	#NULL!	#NULL!	1.69	68	12.793	52.645	0	60	4.47813	18.4342	19.5	0.981	1.146	-1.7	0.9	#NULL!	#NULL!	#NULL!	#NULL!	#NULL!	#NULL!	#NULL!	#NULL!	#NULL!	#NULL!	#NULL!	#NULL!	#NULL!	#NULL!	#NULL!	#NULL!	#NULL!	#NULL!	#NULL!	#NULL!	#NULL!	#NULL!	#NULL!	#NULL!	#NULL!	#NULL!	#NULL!
0	1	138	#NULL!	#NULL!	#NULL!	#NULL!	#NULL!	#NULL!	#NULL!	1.78	83	24.214	56.821	0	52	7.64108	17.9333	29.9	1.073	0.946	-1	-0.7	#NULL!	#NULL!	#NULL!	#NULL!	#NULL!	#NULL!	#NULL!	#NULL!	#NULL!	#NULL!	#NULL!	#NULL!	#NULL!	#NULL!	#NULL!	#NULL!	#NULL!	#NULL!	#NULL!	#NULL!	#NULL!	#NULL!	#NULL!	#NULL!	#NULL!	#NULL!	#NULL!
0	1	141	#NULL!	#NULL!	#NULL!	#NULL!	#NULL!	#NULL!	#NULL!	1.7	72	18.009	47.983	0	26	6.23183	16.6021	27.3	1.206	1.162	0.1	1	#NULL!	#NULL!	#NULL!	#NULL!	#NULL!	#NULL!	#NULL!	#NULL!	#NULL!	#NULL!	#NULL!	#NULL!	#NULL!	#NULL!	#NULL!	#NULL!	#NULL!	#NULL!	#NULL!	#NULL!	#NULL!	#NULL!	#NULL!	#NULL!	#NULL!	#NULL!	#NULL!
0	1	142	#NULL!	#NULL!	#NULL!	#NULL!	#NULL!	#NULL!	#NULL!	1.96	129	54.512	66.886	0	37	14.1894	17.412	44.9	1.811	1.273	5.2	1.8	#NULL!	#NULL!	#NULL!	#NULL!	#NULL!	#NULL!	#NULL!	#NULL!	#NULL!	#NULL!	#NULL!	#NULL!	#NULL!	#NULL!	#NULL!	#NULL!	#NULL!	#NULL!	#NULL!	#NULL!	#NULL!	#NULL!	#NULL!	#NULL!	#NULL!	#NULL!	#NULL!
0	1	143	#NULL!	#NULL!	#NULL!	#NULL!	#NULL!	#NULL!	#NULL!	1.76	79	23.074	53.846	0	35	7.4477	17.3844	30	1.118	1.06	-0.6	0.2	#NULL!	#NULL!	#NULL!	#NULL!	#NULL!	#NULL!	#NULL!	#NULL!	#NULL!	#NULL!	#NULL!	#NULL!	#NULL!	#NULL!	#NULL!	#NULL!	#NULL!	#NULL!	#NULL!	#NULL!	#NULL!	#NULL!	#NULL!	#NULL!	#NULL!	#NULL!	#NULL!
0	1	144	#NULL!	#NULL!	#NULL!	#NULL!	#NULL!	#NULL!	#NULL!	1.76	67	17.081	48.73	0	35	5.51395	15.7315	26	1.005	0.925	-1.5	-0.06	#NULL!	#NULL!	#NULL!	#NULL!	#NULL!	#NULL!	#NULL!	#NULL!	#NULL!	#NULL!	#NULL!	#NULL!	#NULL!	#NULL!	#NULL!	#NULL!	#NULL!	#NULL!	#NULL!	#NULL!	#NULL!	#NULL!	#NULL!	#NULL!	#NULL!	#NULL!	#NULL!
0	1	145	#NULL!	#NULL!	#NULL!	#NULL!	#NULL!	#NULL!	#NULL!	1.78	90	34.875	50.47	0	41	11.0087	15.9292	40.9	1.176	1.13	-0.1	0.7	#NULL!	#NULL!	#NULL!	#NULL!	#NULL!	#NULL!	#NULL!	#NULL!	#NULL!	#NULL!	#NULL!	#NULL!	#NULL!	#NULL!	#NULL!	#NULL!	#NULL!	#NULL!	#NULL!	#NULL!	#NULL!	#NULL!	#NULL!	#NULL!	#NULL!	#NULL!	#NULL!
0	1	146	#NULL!	#NULL!	#NULL!	#NULL!	#NULL!	#NULL!	#NULL!	1.81	85	29.469	51.731	0	32	8.99545	15.7901	36.3	1.148	1.07	-0.1	0.3	#NULL!	#NULL!	#NULL!	#NULL!	#NULL!	#NULL!	#NULL!	#NULL!	#NULL!	#NULL!	#NULL!	#NULL!	#NULL!	#NULL!	#NULL!	#NULL!	#NULL!	#NULL!	#NULL!	#NULL!	#NULL!	#NULL!	#NULL!	#NULL!	#NULL!	#NULL!	#NULL!
0	1	147	#NULL!	#NULL!	#NULL!	#NULL!	#NULL!	#NULL!	#NULL!	1.8	79	24.117	52.099	0	46	7.44444	16.0802	31.6	1.053	1.006	-1.1	-0.2	#NULL!	#NULL!	#NULL!	#NULL!	#NULL!	#NULL!	#NULL!	#NULL!	#NULL!	#NULL!	#NULL!	#NULL!	#NULL!	#NULL!	#NULL!	#NULL!	#NULL!	#NULL!	#NULL!	#NULL!	#NULL!	#NULL!	#NULL!	#NULL!	#NULL!	#NULL!	#NULL!
0	1	148	#NULL!	#NULL!	#NULL!	#NULL!	#NULL!	#NULL!	#NULL!	1.7	71	21.041	46.923	0	37	7.28028	16.2353	31	1.44	1.149	2.4	1	#NULL!	#NULL!	#NULL!	#NULL!	#NULL!	#NULL!	#NULL!	#NULL!	#NULL!	#NULL!	#NULL!	#NULL!	#NULL!	#NULL!	#NULL!	#NULL!	#NULL!	#NULL!	#NULL!	#NULL!	#NULL!	#NULL!	#NULL!	#NULL!	#NULL!	#NULL!	#NULL!
0	1	149	#NULL!	#NULL!	#NULL!	#NULL!	#NULL!	#NULL!	#NULL!	1.76	90	36.865	53.041	0	31	11.9028	17.1229	41	1.353	1.151	1.4	0.9	#NULL!	#NULL!	#NULL!	#NULL!	#NULL!	#NULL!	#NULL!	#NULL!	#NULL!	#NULL!	#NULL!	#NULL!	#NULL!	#NULL!	#NULL!	#NULL!	#NULL!	#NULL!	#NULL!	#NULL!	#NULL!	#NULL!	#NULL!	#NULL!	#NULL!	#NULL!	#NULL!
1	1	150	0	#NULL!	4	1	1	#NULL!	#NULL!	1.69	45	3.787	40.558	0	35	1.32698	14.2012	8.5	0.796	0.824	-3.3	-1.6	0	0	0	0	0	#NULL!	78	#NULL!	8	94	78	100	#NULL!	37	80	1	1	1	23	1	2	#NULL!	0	#NULL!	#NULL!	#NULL!	0
1	1	151	0	#NULL!	2	1	1	1	0	1.8	63	14.811	48.207	0	31	4.57099	14.8796	23.5	0.788	1.1054	-3.4	0.1	1	1	0	0	0	#NULL!	40	#NULL!	3	47	58	70	#NULL!	45	72	1	1	0	25.5	1	2	#NULL!	0	#NULL!	#NULL!	0	0
0	1	156	#NULL!	#NULL!	#NULL!	#NULL!	#NULL!	#NULL!	#NULL!	1.93	83	28.922	51.9	0	22	7.77	13.951	35.8	1.357	1.202	1.4	1.3	#NULL!	#NULL!	#NULL!	#NULL!	#NULL!	#NULL!	#NULL!	#NULL!	#NULL!	#NULL!	#NULL!	#NULL!	#NULL!	#NULL!	#NULL!	#NULL!	#NULL!	#NULL!	#NULL!	0	0	#NULL!	#NULL!	#NULL!	#NULL!	#NULL!	#NULL!
0	1	157	#NULL!	#NULL!	#NULL!	#NULL!	#NULL!	#NULL!	#NULL!	1.86	67	14.092	50.51	0	31	4.728	16.9496	21.8	1.157	0.932	-0.3	0.8	#NULL!	#NULL!	#NULL!	#NULL!	#NULL!	#NULL!	#NULL!	#NULL!	#NULL!	#NULL!	#NULL!	#NULL!	#NULL!	#NULL!	#NULL!	#NULL!	#NULL!	#NULL!	#NULL!	0	0	#NULL!	#NULL!	#NULL!	#NULL!	#NULL!	#NULL!
0	1	158	#NULL!	#NULL!	#NULL!	#NULL!	#NULL!	#NULL!	#NULL!	1.69	70	17.053	51.184	0	39	5.961	17.895	25	1.375	1.233	1.5	1.5	#NULL!	#NULL!	#NULL!	#NULL!	#NULL!	#NULL!	#NULL!	#NULL!	#NULL!	#NULL!	#NULL!	#NULL!	#NULL!	#NULL!	#NULL!	#NULL!	#NULL!	#NULL!	#NULL!	0	0	#NULL!	#NULL!	#NULL!	#NULL!	#NULL!	#NULL!
0	1	159	#NULL!	#NULL!	#NULL!	#NULL!	#NULL!	#NULL!	#NULL!	1.76	91	31.664	56.746	0	42	10.21	18.306	35.8	1.294	1.232	0.9	1.9	#NULL!	#NULL!	#NULL!	#NULL!	#NULL!	#NULL!	#NULL!	#NULL!	#NULL!	#NULL!	#NULL!	#NULL!	#NULL!	#NULL!	#NULL!	#NULL!	#NULL!	#NULL!	#NULL!	0	0	#NULL!	#NULL!	#NULL!	#NULL!	#NULL!	#NULL!
[truncated: 36 more columns]
